# Supplementary material for: Supporting self-management for patients with Interstitial Lung Diseases: Utility and acceptability of digital devices
Source: PLOS Digit Health. 2024 Jan 8;3(1):e0000318. doi: 10.1371/journal.pdig.0000318 (PMC10773949; doi:10.1371/journal.pdig.0000318)
Supplement: S1 Data — CSV files contains raw survey data questions as asked and participants responses available at 10.6084/m9.figshare.24569851 (CSV) [file pdig.0000318.s001.csv]

Please select your age bracket (in years).	Have you been diagnosed with a condition that causes scarring in the lung? This is also known as lung fibrosis, pulmonary fibrosis or interstitial lung disease (ILD).	The following are types of lung scarring or interstitial lung disease (ILD). Do any of these apply to your diagnosis?		How long have you had a diagnosis of ILD?	Please select your gender at birth:	How fluent in English do you consider yourself to be?	Are you currently taking medication specifically for your ILD?	Do you have contact every 3-6 months with a specialist ILD doctor or nurse (this can also include telephone or video consults) for medication monitoring?		Where do you access the internet?						Do you have access to regularly use a smart phone (This is any a portable device combining telephone and computing functions Eg iphone, or android phone)?	Do you have access to a tablet computer? (This is a mobile computer device that typically has touch screen display an example would be an ipad)	Do you have access to a laptop, PC or computer?	Do you use any devices in your own home that monitor your vital signs (e.g. oxygen saturations, blood pressure measurements or heart rate monitors)?	Please select from the following devices any that you use to monitor your vital signs from your own home (we will cover more specialised devices in later questions).				Have you had any advice on how to use devices that monitor your vital signs such as an oxygen saturation monitor? Please select any of the following that you feel apply to you.								Thinking about how often you use your oxygen saturation monitor please select any that apply to you. You are able to select more than one answer.							How well do you feel your oxygen saturation results are matched to your symptoms? Please select any that apply to you or if you feel none apply please let us know about your experiences through the ‘other’ option.					Do you use a home spirometer device? This is a home device that measures your lung function.	Which aspect of lung function do you monitor or record with your home spirometer. Please select any that apply:
Response	Response	Response	Other (please specify)	Response	Response	Response	Response	Response	No, if not please specify how often you have contact with a member of an ILD specialist team.	My own home	Community (e.g. library)	Another person's home (e.g. friend or family)	Work	I do not use the internet	Friend or family access on my behalf	Response	Response	Response	Response	Finger probe saturation monitor	Heart rate monitor	Combined finger probe saturation and heart rate monitor	Blood pressure monitor	I was given advice by my GP	I was given advice by my local support group	The pharmacy explained to me	I read information online and/or watched an online video	I was given advice by the ILD nurse specialist	I have had no advice/education and would welcome some	I have not felt the need for any advice/education	Other (please specify)	I regularly measure my oxygen saturations regardless of how I feel	I measure my oxygen saturations if my symptoms are bad	I measure my saturations when I am exerting myself (e.g. going up stairs or exercising)	I measure my readings after exertion whilst I am recovering	I measure my saturations when I am at rest	I wear a device throughout the day that is constantly measuring my saturations	Other (please specify)	When I am feeling more breathless or unwell my saturations are often low	My saturations are low but my symptoms are stable	My saturations are low when I am exerting myself	When I feel breathless and/or unwell my saturations can be within normal range.	Other (please specify)	Response	Forced vital capacity (FVC)	Forced expiratory volume in the first second (FEV1)	Flow volume loop	FEV1 /FVC ratio	Other (please specify)
61to70	Yes	Idiopathic Pulmonary Fibrosis (IPF)		3-5 years	Female	Fluent in English	Yes	Yes		My own home						Yes	Yes	Yes	Yes	Finger probe saturation monitor							I read information online and/or watched an online video					I regularly measure my oxygen saturations regardless of how I feel				I measure my saturations when I am at rest		Currently taking part in research project so monitor daily				When I feel breathless and/or unwell my saturations can be within normal range.		Yes	Forced vital capacity (FVC)	Forced expiratory volume in the first second (FEV1)
71 -80	Yes	Idiopathic Pulmonary Fibrosis (IPF)		1-2 years	Female	Fluent in English	Yes	Yes		My own home		Another person's home (e.g. friend or family)			Friend or family access on my behalf	Yes	Yes	Yes	Yes	Finger probe saturation monitor			Blood pressure monitor				I read information online and/or watched an online video						I measure my oxygen saturations if my symptoms are bad		I measure my readings after exertion whilst I am recovering						My saturations are low when I am exerting myself			No
71 -80	Yes	Idiopathic Pulmonary Fibrosis (IPF)		3-5 years	Male	Fluent in English	Yes	Yes		My own home						Yes	Yes	Yes	Yes			Combined finger probe saturation and heart rate monitor	Blood pressure monitor		I was given advice by my local support group			I was given advice by the ILD nurse specialist				I regularly measure my oxygen saturations regardless of how I feel						I'm on 90 day trial	When I am feeling more breathless or unwell my saturations are often low		My saturations are low when I am exerting myself			Yes	Forced vital capacity (FVC)	Forced expiratory volume in the first second (FEV1)		FEV1 /FVC ratio
41-50	Yes	Connective tissue ILD (including Rheumatoid arthritis ILD)		2-3 years	Female	Fluent in English	No	No, if not please specify how often you have contact with a member of an ILD specialist team.	Whenever they can be bothered. Have been left on my own. Feel abandoned	My own home						Yes	No	No	Yes			Combined finger probe saturation and heart rate monitor							I have had no advice/education and would welcome some					I measure my saturations when I am exerting myself (e.g. going up stairs or exercising)					When I am feeling more breathless or unwell my saturations are often low					No
51to60	Yes	Other (please specify)	Desquimative interstitial pneumonitus	>5 years	Female	Fluent in English	Yes	Yes		My own home						Yes	Yes	No	Yes	Finger probe saturation monitor			Blood pressure monitor				I read information online and/or watched an online video								I measure my readings after exertion whilst I am recovering						My saturations are low when I am exerting myself			No
61to70	Yes	Idiopathic Pulmonary Fibrosis (IPF)		>5 years	Female	Fluent in English	No	No, if not please specify how often you have contact with a member of an ILD specialist team.	Yearly	My own home						Yes	No	No	Yes	Finger probe saturation monitor			Blood pressure monitor							I have not felt the need for any advice/education			I measure my oxygen saturations if my symptoms are bad			I measure my saturations when I am at rest						When I feel breathless and/or unwell my saturations can be within normal range.		No
61to70	Yes	Idiopathic Pulmonary Fibrosis (IPF)		>5 years	Female	Fluent in English	No	No, if not please specify how often you have contact with a member of an ILD specialist team.	Yearly but because covid it will be 15th months	My own home						No	Yes	No	No																									No
61to70	Yes	Idiopathic Pulmonary Fibrosis (IPF)		1-2 years	Female	Fluent in English	Yes	Yes		My own home						Yes	Yes	Yes	Yes	Finger probe saturation monitor					I was given advice by my local support group								I measure my oxygen saturations if my symptoms are bad								My saturations are low when I am exerting myself			No
51to60	Yes	Connective tissue ILD (including Rheumatoid arthritis ILD)		1-2 years	Female	Fluent in English	Yes	No, if not please specify how often you have contact with a member of an ILD specialist team.	Have not had a lot of input because of covid 19.	My own home						Yes	No	Yes	No																									No
61to70	Yes	Idiopathic Pulmonary Fibrosis (IPF)		1-2 years	Male	Fluent in English	Yes	Yes		My own home						Yes	No	Yes	Yes			Combined finger probe saturation and heart rate monitor						I was given advice by the ILD nurse specialist			Nurses in the hospital		I measure my oxygen saturations if my symptoms are bad			I measure my saturations when I am at rest			When I am feeling more breathless or unwell my saturations are often low					No
61to70	Yes	Idiopathic Pulmonary Fibrosis (IPF)		>5 years	Female	Fluent in English	Yes	Yes		My own home						Yes	No	Yes	Yes			Combined finger probe saturation and heart rate monitor	Blood pressure monitor							I have not felt the need for any advice/education			I measure my oxygen saturations if my symptoms are bad						When I am feeling more breathless or unwell my saturations are often low					No
71 -80	Yes	Autoimmune associated fibrosis		<1 year	Female	Fluent in English		No, if not please specify how often you have contact with a member of an ILD specialist team.
61to70	Yes	Idiopathic Pulmonary Fibrosis (IPF)		1-2 years	Male	Fluent in English	No	Yes		My own home						Yes	Yes	Yes	No																									No
71 -80	Yes	Idiopathic Pulmonary Fibrosis (IPF)		<1 year	Female	Fluent in English	No	No, if not please specify how often you have contact with a member of an ILD specialist team.	Apr-21	My own home						Yes	No	Yes	Yes	Finger probe saturation monitor			Blood pressure monitor							I have not felt the need for any advice/education		I regularly measure my oxygen saturations regardless of how I feel												No
61to70	Yes	Familial Pulmonary Fibrosis			Male	Fluent in English		No, if not please specify how often you have contact with a member of an ILD specialist team.
61to70	Yes	Other (please specify)	Pulmonary fibrosis	>5 years	Female	Fluent in English	No	No, if not please specify how often you have contact with a member of an ILD specialist team.	If I’m lucky once a year but often 18 months	My own home						Yes	Yes	No	Yes			Combined finger probe saturation and heart rate monitor					I read information online and/or watched an online video						I measure my oxygen saturations if my symptoms are bad				I wear a device throughout the day that is constantly measuring my saturations		When I am feeling more breathless or unwell my saturations are often low		My saturations are low when I am exerting myself			No
61to70	Yes	Idiopathic Pulmonary Fibrosis (IPF)		>5 years	Female	Fluent in English	Yes	No, if not please specify how often you have contact with a member of an ILD specialist team.	Yearly	My own home						Yes	Yes	Yes	Yes	Finger probe saturation monitor							I read information online and/or watched an online video								I measure my readings after exertion whilst I am recovering						My saturations are low when I am exerting myself			No
80to85	Yes	Idiopathic Pulmonary Fibrosis (IPF)		3-5 years	Female	Fluent in English	No	Yes		My own home						Yes	Yes	No	Yes			Combined finger probe saturation and heart rate monitor	Blood pressure monitor				I read information online and/or watched an online video						I measure my oxygen saturations if my symptoms are bad	I measure my saturations when I am exerting myself (e.g. going up stairs or exercising)	I measure my readings after exertion whilst I am recovering	I measure my saturations when I am at rest				My saturations are low but my symptoms are stable	My saturations are low when I am exerting myself			No
61to70	Yes	Idiopathic Pulmonary Fibrosis (IPF)		>5 years	Male	Fluent in English	Yes	No, if not please specify how often you have contact with a member of an ILD specialist team.	Yearly	My own home						Yes	No	No	Yes	Finger probe saturation monitor			Blood pressure monitor							I have not felt the need for any advice/education			I measure my oxygen saturations if my symptoms are bad								My saturations are low when I am exerting myself	When I feel breathless and/or unwell my saturations can be within normal range.		No
71 -80	Yes	Idiopathic Pulmonary Fibrosis (IPF)		>5 years	Male	Fluent in English	Yes	Yes		My own home						No	Yes	No	Yes	Finger probe saturation monitor			Blood pressure monitor	I was given advice by my GP								I regularly measure my oxygen saturations regardless of how I feel							When I am feeling more breathless or unwell my saturations are often low					No
51to60	Yes	Connective tissue ILD (including Rheumatoid arthritis ILD)		1-2 years	Male	Fluent in English	Yes	Yes		My own home						Yes	Yes	No	No																									No
61to70	Yes	Chronic Hypersensitivity Pneumonitis		3-5 years	Female	Fluent in English	Yes	Yes		My own home						Yes	Yes	No	Yes			Combined finger probe saturation and heart rate monitor					I read information online and/or watched an online video						I measure my oxygen saturations if my symptoms are bad	I measure my saturations when I am exerting myself (e.g. going up stairs or exercising)					When I am feeling more breathless or unwell my saturations are often low		My saturations are low when I am exerting myself
61to70	Yes	Idiopathic Pulmonary Fibrosis (IPF)		2-3 years	Male	Fluent in English	Yes	Yes		My own home						Yes	Yes	No	Yes	Finger probe saturation monitor		Combined finger probe saturation and heart rate monitor								I have not felt the need for any advice/education			I measure my oxygen saturations if my symptoms are bad		I measure my readings after exertion whilst I am recovering				When I am feeling more breathless or unwell my saturations are often low		My saturations are low when I am exerting myself	When I feel breathless and/or unwell my saturations can be within normal range.		No
51to60	Yes	Other (please specify)	Post Covid ARDS	<1 year	Female	Fluent in English	No	No, if not please specify how often you have contact with a member of an ILD specialist team.	Not under a team	My own home			Work			Yes	Yes	Yes	Yes			Combined finger probe saturation and heart rate monitor									I am a trained nurse		I measure my oxygen saturations if my symptoms are bad	I measure my saturations when I am exerting myself (e.g. going up stairs or exercising)					When I am feeling more breathless or unwell my saturations are often low		My saturations are low when I am exerting myself			No
71 -80	Yes	Idiopathic Pulmonary Fibrosis (IPF)		3-5 years	Female	Fluent in English	Yes	Yes		My own home						Yes	Yes	No	Yes			Combined finger probe saturation and heart rate monitor						I was given advice by the ILD nurse specialist						I measure my saturations when I am exerting myself (e.g. going up stairs or exercising)							My saturations are low when I am exerting myself			No
71 -80	Yes	Idiopathic Pulmonary Fibrosis (IPF)		<1 year	Female	Fluent in English	Yes	Yes		My own home						Yes	Yes	Yes	Yes	Finger probe saturation monitor	Heart rate monitor		Blood pressure monitor					I was given advice by the ILD nurse specialist	I have had no advice/education and would welcome some			I regularly measure my oxygen saturations regardless of how I feel										When I feel breathless and/or unwell my saturations can be within normal range.		No
18 to 40	Notoif so thank you for you time but this survey is not designed for you							No, if not please specify how often you have contact with a member of an ILD specialist team.
>85	Yes	Idiopathic Pulmonary Fibrosis (IPF)		>5 years	Female	Fluent in English	No	No, if not please specify how often you have contact with a member of an ILD specialist team.	Unfortunately I have not had contact with respiratory dept since December 1920 and that was by telephone	My own home						Yes	Yes	Yes	No																									No
41-50	Yes	Other (please specify)	Pulmonary alveolar microlithiasis	>5 years	Female	Fluent in English	Yes	Yes		My own home						Yes	Yes	Yes	Yes			Combined finger probe saturation and heart rate monitor		I was given advice by my GP			I read information online and/or watched an online video				Advice by consultant and pulmonary rehab phyiso, palliative care nurse	I regularly measure my oxygen saturations regardless of how I feel							When I am feeling more breathless or unwell my saturations are often low		My saturations are low when I am exerting myself			No
80to85	Yes	Idiopathic Pulmonary Fibrosis (IPF)		3-5 years	Male	Fluent in English	Yes	Yes		My own home						Yes	Yes	Yes	Yes										I have had no advice/education and would welcome some			I regularly measure my oxygen saturations regardless of how I feel	I measure my oxygen saturations if my symptoms are bad					I use an electronic watch with SpO2 measurement	When I am feeling more breathless or unwell my saturations are often low					No
51to60	Yes	Idiopathic Pulmonary Fibrosis (IPF)		3-5 years	Male	Fluent in English	Yes	Yes		My own home		Another person's home (e.g. friend or family)				Yes	Yes	Yes	Yes			Combined finger probe saturation and heart rate monitor								I have not felt the need for any advice/education			I measure my oxygen saturations if my symptoms are bad			I measure my saturations when I am at rest			When I am feeling more breathless or unwell my saturations are often low		My saturations are low when I am exerting myself			No
80to85	Yes	Idiopathic Pulmonary Fibrosis (IPF)		>5 years	Male	Fluent in English	No	No, if not please specify how often you have contact with a member of an ILD specialist team.	Once a year	My own home						Yes	Yes	Yes	No																									No
71 -80	Yes	Idiopathic Pulmonary Fibrosis (IPF)		2-3 years	Male	Fluent in English	Yes	Yes		My own home						Yes	Yes	Yes	Yes			Combined finger probe saturation and heart rate monitor	Blood pressure monitor								Local community respiratory nurse				I measure my readings after exertion whilst I am recovering				When I am feeling more breathless or unwell my saturations are often low		My saturations are low when I am exerting myself			No
61to70	Yes	Chronic Hypersensitivity Pneumonitis		<1 year	Female	Fluent in English	No	Yes		My own home						Yes	Yes	Yes	Yes
51to60	Yes	Connective tissue ILD (including Rheumatoid arthritis ILD)		3-5 years	Female	Fluent in English	Yes	Yes		My own home						Yes	Yes	No	Yes	Finger probe saturation monitor			Blood pressure monitor				I read information online and/or watched an online video							I measure my saturations when I am exerting myself (e.g. going up stairs or exercising)							My saturations are low when I am exerting myself			No
18 to 40	Yes	Unsure		<1 year	Male	Fluent in English	Yes	Yes		My own home						Yes	Yes	Yes	Yes		Heart rate monitor			I was given advice by my GP								I regularly measure my oxygen saturations regardless of how I feel							When I am feeling more breathless or unwell my saturations are often low					Yes	Forced vital capacity (FVC)
61to70	Yes	Autoimmune associated fibrosis		3-5 years	Female	Fluent in English	Yes	Yes		My own home						Yes	Yes	No	Yes			Combined finger probe saturation and heart rate monitor								I have not felt the need for any advice/education			I measure my oxygen saturations if my symptoms are bad						When I am feeling more breathless or unwell my saturations are often low					No
71 -80	Yes	Idiopathic Pulmonary Fibrosis (IPF)		>5 years	Female	Fluent in English	No	Yes		My own home						Yes	Yes	Yes	No																									Yes
71 -80	Yes	Idiopathic Pulmonary Fibrosis (IPF)		>5 years	Female	Fluent in English	No	No, if not please specify how often you have contact with a member of an ILD specialist team.	6 months	My own home						Yes	Yes	Yes	Yes
61to70	Yes	Idiopathic Pulmonary Fibrosis (IPF)		1-2 years	Male	Fluent in English	Yes	Yes		My own home						Yes	Yes	Yes	Yes			Combined finger probe saturation and heart rate monitor	Blood pressure monitor							I have not felt the need for any advice/education		I regularly measure my oxygen saturations regardless of how I feel					I wear a device throughout the day that is constantly measuring my saturations				My saturations are low when I am exerting myself			No
80to85	Yes	Connective tissue ILD (including Rheumatoid arthritis ILD)		1-2 years	Male	Fluent in English	Yes	Yes		My own home						Yes	Yes	Yes	Yes	Finger probe saturation monitor											Respiratory team		I measure my oxygen saturations if my symptoms are bad	I measure my saturations when I am exerting myself (e.g. going up stairs or exercising)	I measure my readings after exertion whilst I am recovering				When I am feeling more breathless or unwell my saturations are often low					No
18 to 40	Yes	Autoimmune associated fibrosis		3-5 years	Female	Not fluent but enough to complete this survey	No	No, if not please specify how often you have contact with a member of an ILD specialist team.	Not often	My own home						Yes	No	Yes	No																									No
61to70	Yes	Idiopathic Pulmonary Fibrosis (IPF)		>5 years	Male	Fluent in English	Yes	Yes		My own home						Yes	Yes	Yes	Yes			Combined finger probe saturation and heart rate monitor	Blood pressure monitor				I read information online and/or watched an online video					I regularly measure my oxygen saturations regardless of how I feel			I measure my readings after exertion whilst I am recovering				When I am feeling more breathless or unwell my saturations are often low		My saturations are low when I am exerting myself			No
51to60	Yes			>5 years	Female	Fluent in English	Yes	No, if not please specify how often you have contact with a member of an ILD specialist team.		My own home
18 to 40	Notoif so thank you for you time but this survey is not designed for you
41-50	Yes	Autoimmune associated fibrosis		3-5 years	Male	Fluent in English	Yes	Yes		My own home			Work			Yes	Yes	Yes	Yes			Combined finger probe saturation and heart rate monitor	Blood pressure monitor				I read information online and/or watched an online video					I regularly measure my oxygen saturations regardless of how I feel	I measure my oxygen saturations if my symptoms are bad						When I am feeling more breathless or unwell my saturations are often low		My saturations are low when I am exerting myself			No
51to60	Yes	Unsure		<1 year	Female	Not fluent but enough to complete this survey	No	No, if not please specify how often you have contact with a member of an ILD specialist team.	Not yet	My own home						Yes	No	Yes	Yes			Combined finger probe saturation and heart rate monitor	Blood pressure monitor		I was given advice by my local support group								I measure my oxygen saturations if my symptoms are bad									When I feel breathless and/or unwell my saturations can be within normal range.		No
61to70	Yes	Autoimmune associated fibrosis		3-5 years	Female	Fluent in English	Yes	No, if not please specify how often you have contact with a member of an ILD specialist team.	Should be 6 months but usually 12 months	My own home						Yes	Yes	Yes	Yes	Finger probe saturation monitor			Blood pressure monitor								Worked in a hospital setting		I measure my oxygen saturations if my symptoms are bad		I measure my readings after exertion whilst I am recovering						My saturations are low when I am exerting myself			No
18 to 40	Yes	Connective tissue ILD (including Rheumatoid arthritis ILD)		>5 years	Female	Not fluent and I need help to complete this survey, if so and you would like to continue please contact us for assistance.
41-50	Yes	Autoimmune associated fibrosis		>5 years	Female	Fluent in English	Yes	Yes		My own home						Yes	Yes	Yes	Yes	Finger probe saturation monitor	Heart rate monitor		Blood pressure monitor	I was given advice by my GP										I measure my saturations when I am exerting myself (e.g. going up stairs or exercising)						My saturations are low but my symptoms are stable				No
51to60	Yes	Autoimmune associated fibrosis		>5 years	Female	Fluent in English	Yes	No, if not please specify how often you have contact with a member of an ILD specialist team.	6 monthly	My own home						Yes	Yes	Yes	Yes			Combined finger probe saturation and heart rate monitor								I have not felt the need for any advice/education		I regularly measure my oxygen saturations regardless of how I feel								My saturations are low but my symptoms are stable				No
18 to 40	Yes	Idiopathic Pulmonary Fibrosis (IPF)		>5 years	Female	Fluent in English	Yes	Yes		My own home						Yes	Yes	Yes	Yes	Finger probe saturation monitor			Blood pressure monitor							I have not felt the need for any advice/education		I regularly measure my oxygen saturations regardless of how I feel							When I am feeling more breathless or unwell my saturations are often low		My saturations are low when I am exerting myself			Yes			Flow volume loop
18 to 40	Yes	Autoimmune associated fibrosis		2-3 years	Female	Not fluent but enough to complete this survey	Yes	Yes		My own home						Yes	Yes	No	Yes	Finger probe saturation monitor					I was given advice by my local support group								I measure my oxygen saturations if my symptoms are bad						When I am feeling more breathless or unwell my saturations are often low					No
51to60	Yes	Connective tissue ILD (including Rheumatoid arthritis ILD)		>5 years	Female	Fluent in English	No	Yes		My own home						Yes	No	No	No																									No
18 to 40	Yes
41-50	Yes	Connective tissue ILD (including Rheumatoid arthritis ILD)		>5 years	Female	Fluent in English	Yes	Yes		My own home						Yes	No	Yes	No																									No
61to70	Yes
51to60	Yes	Connective tissue ILD (including Rheumatoid arthritis ILD)		3-5 years	Male	Fluent in English	No	Yes		My own home						Yes	No	Yes	Yes	Finger probe saturation monitor			Blood pressure monitor	I was given advice by my GP									I measure my oxygen saturations if my symptoms are bad									When I feel breathless and/or unwell my saturations can be within normal range.		No
18 to 40	Yes	Autoimmune associated fibrosis		1-2 years	Female	Fluent in English	No	Yes		My own home						Yes	No	Yes	Yes	Finger probe saturation monitor			Blood pressure monitor	I was given advice by my GP								I regularly measure my oxygen saturations regardless of how I feel		I measure my saturations when I am exerting myself (e.g. going up stairs or exercising)		I measure my saturations when I am at rest			When I am feeling more breathless or unwell my saturations are often low					Yes
18 to 40	Yes	Autoimmune associated fibrosis		1-2 years	Female	Fluent in English	No	Yes		My own home						Yes	Yes	Yes	Yes
51to60	Yes	Autoimmune associated fibrosis		>5 years	Female	Fluent in English	Yes	Yes		My own home						Yes	Yes	Yes	Yes	Finger probe saturation monitor							I read information online and/or watched an online video					I regularly measure my oxygen saturations regardless of how I feel									My saturations are low when I am exerting myself			Yes			Flow volume loop
41-50	Yes	Connective tissue ILD (including Rheumatoid arthritis ILD)		>5 years	Female	Fluent in English	Yes	Yes		My own home						Yes	No	Yes	Yes			Combined finger probe saturation and heart rate monitor	Blood pressure monitor	I was given advice by my GP								I regularly measure my oxygen saturations regardless of how I feel							When I am feeling more breathless or unwell my saturations are often low		My saturations are low when I am exerting myself			No
71 -80	Yes	Unsure		>5 years	Female	Fluent in English	Yes	Yes		My own home						Yes	No	Yes	Yes			Combined finger probe saturation and heart rate monitor					I read information online and/or watched an online video							I measure my saturations when I am exerting myself (e.g. going up stairs or exercising)					When I am feeling more breathless or unwell my saturations are often low					No
41-50	Yes	Unsure		3-5 years	Female	Fluent in English	Yes	Yes		My own home						Yes	Yes	Yes	Yes			Combined finger probe saturation and heart rate monitor	Blood pressure monitor					I was given advice by the ILD nurse specialist			I am an RN	I regularly measure my oxygen saturations regardless of how I feel	I measure my oxygen saturations if my symptoms are bad	I measure my saturations when I am exerting myself (e.g. going up stairs or exercising)	I measure my readings after exertion whilst I am recovering	I measure my saturations when I am at rest			When I am feeling more breathless or unwell my saturations are often low		My saturations are low when I am exerting myself	When I feel breathless and/or unwell my saturations can be within normal range.		No
61to70	Yes	Idiopathic Pulmonary Fibrosis (IPF)		2-3 years	Female	Fluent in English	No	Yes		My own home						Yes	Yes	No	Yes			Combined finger probe saturation and heart rate monitor					I read information online and/or watched an online video						I measure my oxygen saturations if my symptoms are bad	I measure my saturations when I am exerting myself (e.g. going up stairs or exercising)		I measure my saturations when I am at rest			When I am feeling more breathless or unwell my saturations are often low		My saturations are low when I am exerting myself			No
61to70	Yes	Idiopathic Pulmonary Fibrosis (IPF)		2-3 years	Female	Fluent in English	Yes	Yes		My own home						Yes	Yes	Yes	Yes			Combined finger probe saturation and heart rate monitor							I have had no advice/education and would welcome some			I regularly measure my oxygen saturations regardless of how I feel									My saturations are low when I am exerting myself			No
80to85	Yes	Idiopathic Pulmonary Fibrosis (IPF)		3-5 years	Female	Fluent in English	Yes	Yes		My own home						Yes	Yes	Yes	Yes	Finger probe saturation monitor						The pharmacy explained to me							I measure my oxygen saturations if my symptoms are bad							My saturations are low but my symptoms are stable				Yes	Forced vital capacity (FVC)
71 -80	Yes	Other (please specify)	NSIP	2-3 years	Female	Fluent in English	Yes	Yes		My own home						Yes	Yes	No	Yes	Finger probe saturation monitor											Used in my previous career		I measure my oxygen saturations if my symptoms are bad						When I am feeling more breathless or unwell my saturations are often low			When I feel breathless and/or unwell my saturations can be within normal range.		No
41-50	Yes	Autoimmune associated fibrosis		>5 years	Female	Fluent in English	Yes	Yes		My own home						Yes	Yes	Yes	Yes	Finger probe saturation monitor									I have had no advice/education and would welcome some				I measure my oxygen saturations if my symptoms are bad								My saturations are low when I am exerting myself			No
51to60	Yes	Autoimmune associated fibrosis		>5 years	Female	Fluent in English	No	Yes		My own home						Yes	Yes	No	Yes
71 -80	Yes	Idiopathic Pulmonary Fibrosis (IPF)		1-2 years	Male	Fluent in English	No	Yes		My own home						Yes	Yes	Yes	Yes	Finger probe saturation monitor	Heart rate monitor	Combined finger probe saturation and heart rate monitor	Blood pressure monitor								My partner helped me work itout what				I measure my readings after exertion whilst I am recovering			When I prompted.				When I feel breathless and/or unwell my saturations can be within normal range.		No
71 -80	Yes	Other (please specify)	Pulmonary fibrosis	3-5 years	Female	Fluent in English	Yes	Yes		My own home						Yes	Yes	Yes	Yes	Finger probe saturation monitor		Combined finger probe saturation and heart rate monitor						I was given advice by the ILD nurse specialist				I regularly measure my oxygen saturations regardless of how I feel							When I am feeling more breathless or unwell my saturations are often low					No
71 -80	Yes	Idiopathic Pulmonary Fibrosis (IPF)		2-3 years	Female	Fluent in English	Yes	Yes		My own home						Yes	Yes	Yes	Yes			Combined finger probe saturation and heart rate monitor								I have not felt the need for any advice/education			I measure my oxygen saturations if my symptoms are bad		I measure my readings after exertion whilst I am recovering				When I am feeling more breathless or unwell my saturations are often low		My saturations are low when I am exerting myself			No
71 -80	Yes	Idiopathic Pulmonary Fibrosis (IPF)		3-5 years	Male	Fluent in English	Yes	No, if not please specify how often you have contact with a member of an ILD specialist team.	Once a year	My own home						Yes	Yes	Yes	Yes	Finger probe saturation monitor			Blood pressure monitor					I was given advice by the ILD nurse specialist				I regularly measure my oxygen saturations regardless of how I feel			I measure my readings after exertion whilst I am recovering						My saturations are low when I am exerting myself	When I feel breathless and/or unwell my saturations can be within normal range.		No
41-50	Yes	Idiopathic Pulmonary Fibrosis (IPF)		<1 year	Male	Fluent in English
71 -80	Yes	Idiopathic Pulmonary Fibrosis (IPF)		>5 years	Female	Fluent in English	Yes	Yes		My own home						No	Yes	No	Yes	Finger probe saturation monitor		Combined finger probe saturation and heart rate monitor	Blood pressure monitor						I have had no advice/education and would welcome some				I measure my oxygen saturations if my symptoms are bad		I measure my readings after exertion whilst I am recovering						My saturations are low when I am exerting myself			No
51to60	Yes	Idiopathic Pulmonary Fibrosis (IPF)		>5 years	Male	Fluent in English	Yes	Yes		My own home						Yes	Yes	Yes	Yes			Combined finger probe saturation and heart rate monitor	Blood pressure monitor				I read information online and/or watched an online video				I also tested a number of different devices over a period of time.	I regularly measure my oxygen saturations regardless of how I feel	I measure my oxygen saturations if my symptoms are bad	I measure my saturations when I am exerting myself (e.g. going up stairs or exercising)	I measure my readings after exertion whilst I am recovering		I wear a device throughout the day that is constantly measuring my saturations	I also use it at night time to assess sleep apnea	When I am feeling more breathless or unwell my saturations are often low		My saturations are low when I am exerting myself			Yes	Forced vital capacity (FVC)	Forced expiratory volume in the first second (FEV1)	Flow volume loop	FEV1 /FVC ratio	PEF
71 -80	Yes	Idiopathic Pulmonary Fibrosis (IPF)		1-2 years	Female	Fluent in English	Yes	Yes		My own home						Yes	Yes	No	Yes			Combined finger probe saturation and heart rate monitor	Blood pressure monitor				I read information online and/or watched an online video							I measure my saturations when I am exerting myself (e.g. going up stairs or exercising)	I measure my readings after exertion whilst I am recovering						My saturations are low when I am exerting myself			No
80to85	Yes	Idiopathic Pulmonary Fibrosis (IPF)		2-3 years	Male	Fluent in English	No	Yes		My own home						Yes	Yes	Yes	Yes		Heart rate monitor	Combined finger probe saturation and heart rate monitor	Blood pressure monitor				I read information online and/or watched an online video			I have not felt the need for any advice/education		I regularly measure my oxygen saturations regardless of how I feel											Levels are good	Yes	Forced vital capacity (FVC)
51to60	Yes	Connective tissue ILD (including Rheumatoid arthritis ILD)		>5 years	Female	Fluent in English	No	Yes		My own home						Yes	Yes	No	Yes	Finger probe saturation monitor									I have had no advice/education and would welcome some			I regularly measure my oxygen saturations regardless of how I feel										When I feel breathless and/or unwell my saturations can be within normal range.		No
51to60	Yes
61to70	Yes	Idiopathic Pulmonary Fibrosis (IPF)		3-5 years	Female	Fluent in English	Yes	No, if not please specify how often you have contact with a member of an ILD specialist team.	Annual review by Professor Gibbons and contact with ILD nurses as needed at RD&E hospital.	My own home						Yes	Yes	Yes	Yes			Combined finger probe saturation and heart rate monitor					I read information online and/or watched an online video						I measure my oxygen saturations if my symptoms are bad		I measure my readings after exertion whilst I am recovering	I measure my saturations when I am at rest			When I am feeling more breathless or unwell my saturations are often low				Anxiety can impact on symptoms but not necessarily affect saturations	Yes	Forced vital capacity (FVC)	Forced expiratory volume in the first second (FEV1)	Flow volume loop	FEV1 /FVC ratio
51to60	Yes	Autoimmune associated fibrosis		3-5 years	Female	Fluent in English	Yes	Yes		My own home						Yes	Yes	Yes	Yes			Combined finger probe saturation and heart rate monitor							I have had no advice/education and would welcome some				I measure my oxygen saturations if my symptoms are bad						When I am feeling more breathless or unwell my saturations are often low	My saturations are low but my symptoms are stable	My saturations are low when I am exerting myself			No
61to70	Yes	Idiopathic Pulmonary Fibrosis (IPF)		3-5 years	Female	Fluent in English	Yes	Yes		My own home						Yes	Yes	No	Yes			Combined finger probe saturation and heart rate monitor					I read information online and/or watched an online video						I measure my oxygen saturations if my symptoms are bad		I measure my readings after exertion whilst I am recovering	I measure my saturations when I am at rest			When I am feeling more breathless or unwell my saturations are often low		My saturations are low when I am exerting myself	When I feel breathless and/or unwell my saturations can be within normal range.	Symptoms can be exacerbated by anxiety	Yes	Forced vital capacity (FVC)	Forced expiratory volume in the first second (FEV1)	Flow volume loop	FEV1 /FVC ratio	Received from Equiva via respiratory nurse at RD&E
61to70	Yes	Connective tissue ILD (including Rheumatoid arthritis ILD)		>5 years	Male	Fluent in English	Yes	Yes		My own home						Yes	Yes	Yes	Yes	Finger probe saturation monitor	Heart rate monitor		Blood pressure monitor				I read information online and/or watched an online video						I measure my oxygen saturations if my symptoms are bad	I measure my saturations when I am exerting myself (e.g. going up stairs or exercising)		I measure my saturations when I am at rest			When I am feeling more breathless or unwell my saturations are often low		My saturations are low when I am exerting myself			Yes	Forced vital capacity (FVC)	Forced expiratory volume in the first second (FEV1)	Flow volume loop	FEV1 /FVC ratio
61to70	Yes	Connective tissue ILD (including Rheumatoid arthritis ILD)		>5 years	Male	Fluent in English	Yes	Yes		My own home						Yes	Yes	Yes	Yes			Combined finger probe saturation and heart rate monitor	Blood pressure monitor							I have not felt the need for any advice/education		I regularly measure my oxygen saturations regardless of how I feel							When I am feeling more breathless or unwell my saturations are often low		My saturations are low when I am exerting myself			Yes	Forced vital capacity (FVC)	Forced expiratory volume in the first second (FEV1)		FEV1 /FVC ratio
80to85	Yes	Chronic Hypersensitivity Pneumonitis		3-5 years	Female	Fluent in English	No	Yes		My own home						Yes	No	Yes	Yes			Combined finger probe saturation and heart rate monitor								I have not felt the need for any advice/education					I measure my readings after exertion whilst I am recovering							When I feel breathless and/or unwell my saturations can be within normal range.		No
71 -80	Yes	Idiopathic Pulmonary Fibrosis (IPF)		>5 years	Male	Fluent in English	Yes	Yes		My own home						Yes	Yes	Yes	Yes	Finger probe saturation monitor		Combined finger probe saturation and heart rate monitor	Blood pressure monitor							I have not felt the need for any advice/education		I regularly measure my oxygen saturations regardless of how I feel	I measure my oxygen saturations if my symptoms are bad			I measure my saturations when I am at rest			When I am feeling more breathless or unwell my saturations are often low			When I feel breathless and/or unwell my saturations can be within normal range.		Yes	Forced vital capacity (FVC)	Forced expiratory volume in the first second (FEV1)		FEV1 /FVC ratio
61to70	Yes	Idiopathic Pulmonary Fibrosis (IPF)		1-2 years	Male	Fluent in English	Yes	Yes		My own home						Yes	Yes	Yes	Yes	Finger probe saturation monitor		Combined finger probe saturation and heart rate monitor			I was given advice by my local support group									I measure my saturations when I am exerting myself (e.g. going up stairs or exercising)		I measure my saturations when I am at rest			When I am feeling more breathless or unwell my saturations are often low		My saturations are low when I am exerting myself			No
61to70	Yes	Unsure		<1 year	Male	Fluent in English	No	Yes		My own home						Yes	Yes	Yes	Yes	Finger probe saturation monitor		Combined finger probe saturation and heart rate monitor	Blood pressure monitor				I read information online and/or watched an online video			I have not felt the need for any advice/education		I regularly measure my oxygen saturations regardless of how I feel	I measure my oxygen saturations if my symptoms are bad	I measure my saturations when I am exerting myself (e.g. going up stairs or exercising)	I measure my readings after exertion whilst I am recovering	I measure my saturations when I am at rest			When I am feeling more breathless or unwell my saturations are often low		My saturations are low when I am exerting myself			No
41-50	Yes	Unsure		>5 years	Female	Fluent in English	No	Yes		My own home						Yes	Yes	Yes	Yes			Combined finger probe saturation and heart rate monitor	Blood pressure monitor	I was given advice by my GP		The pharmacy explained to me	I read information online and/or watched an online video	I was given advice by the ILD nurse specialist				I regularly measure my oxygen saturations regardless of how I feel		I measure my saturations when I am exerting myself (e.g. going up stairs or exercising)	I measure my readings after exertion whilst I am recovering				When I am feeling more breathless or unwell my saturations are often low		My saturations are low when I am exerting myself			Yes	Forced vital capacity (FVC)		Flow volume loop
	Yes
80to85	Yes	Unsure		2-3 years	Female	Fluent in English	Yes	Yes		My own home						Yes	Yes	No	No																									No
71 -80	Yes	Idiopathic Pulmonary Fibrosis (IPF)		2-3 years	Male	Fluent in English	Yes	Yes		My own home						Yes	No	Yes	Yes	Finger probe saturation monitor			Blood pressure monitor							I have not felt the need for any advice/education				I measure my saturations when I am exerting myself (e.g. going up stairs or exercising)							My saturations are low when I am exerting myself			No
18 to 40	Yes
71 -80	Yes	Idiopathic Pulmonary Fibrosis (IPF)		2-3 years	Female	Fluent in English	No	Yes		My own home						Yes	Yes	Yes	Yes			Combined finger probe saturation and heart rate monitor						I was given advice by the ILD nurse specialist				I regularly measure my oxygen saturations regardless of how I feel							When I am feeling more breathless or unwell my saturations are often low					No
61to70	Yes	Connective tissue ILD (including Rheumatoid arthritis ILD)		3-5 years	Female	Fluent in English	No	Yes		My own home						Yes	Yes	Yes	No																									No
80to85	Yes	Idiopathic Pulmonary Fibrosis (IPF)		3-5 years	Male	Fluent in English	Yes	Yes		My own home						No	Yes	No	Yes	Finger probe saturation monitor											I used this equipment when I was working for the London ambulance service	I regularly measure my oxygen saturations regardless of how I feel		I measure my saturations when I am exerting myself (e.g. going up stairs or exercising)		I measure my saturations when I am at rest			When I am feeling more breathless or unwell my saturations are often low		My saturations are low when I am exerting myself			No
71 -80	Yes	Idiopathic Pulmonary Fibrosis (IPF)		>5 years	Male	Fluent in English	Yes	Yes		My own home						Yes	Yes	Yes	Yes			Combined finger probe saturation and heart rate monitor	Blood pressure monitor							I have not felt the need for any advice/education								Every so often			My saturations are low when I am exerting myself	When I feel breathless and/or unwell my saturations can be within normal range.		Yes	Forced vital capacity (FVC)	Forced expiratory volume in the first second (FEV1)
80to85	Yes
71-80	Yes	Unsure		3-5 years	Prefer not to say	Not fluent and I need help to complete this survey, if so and you would like to continue please contact us for assistance.
51to60	Yes	Idiopathic Pulmonary Fibrosis (IPF)		>5 years	Male	Fluent in English	Yes	Yes		My own home						Yes	Yes	Yes	Yes	Finger probe saturation monitor	Heart rate monitor	Combined finger probe saturation and heart rate monitor	Blood pressure monitor						I have had no advice/education and would welcome some			I regularly measure my oxygen saturations regardless of how I feel		I measure my saturations when I am exerting myself (e.g. going up stairs or exercising)			I wear a device throughout the day that is constantly measuring my saturations				My saturations are low when I am exerting myself	When I feel breathless and/or unwell my saturations can be within normal range.		Yes	Forced vital capacity (FVC)	Forced expiratory volume in the first second (FEV1)
[truncated: 107 more columns]
